# Supplementary material for: Chronic and Latent Viral Infections and Leukocyte Telomere Length across the Lifespan of Female and Male Individuals Living with or without HIV
Source: Viruses. 2024 May 10;16(5):755. doi: 10.3390/v16050755 (PMC11125719; doi:10.3390/v16050755)
Supplement: Supplementary file 1 [file viruses-16-00755-s001.zip]

Archive with 1 entries (1 files):
- viruses-2974673-supplementary.pdf
